# Supplementary material for: Cobalt–Carbon Nanoparticles with Silica Support for Uptake of Cationic and Anionic Dyes from Polluted Water
Source: Molecules. 2021 Dec 10;26(24):7489. doi: 10.3390/molecules26247489 (PMC8704004; doi:10.3390/molecules26247489)
Supplement: Supplementary file 1 [file molecules-26-07489-s001.zip]

Archive with 1 entries (1 files):
- molecules-1466752-supplementary.pdf
